# Supplementary material for: Assessment of Hypertensive Patients’ Complex Metabolic Status Using Data Mining Methods
Source: J Cardiovasc Dev Dis. 2023 Aug 13;10(8):345. doi: 10.3390/jcdd10080345 (PMC10455679; doi:10.3390/jcdd10080345)
Supplement: Supplementary file 1 [file jcdd-10-00345-s001.zip]

Archive with 1 entries (1 files):
- jcdd-2515469-supplementary.pdf
